# Supplementary material for: Keeping Lagocephalus sceleratus off the Table: Sources of Variation in the Quantity of TTX, TTX Analogues, and Risk of Tetrodotoxication
Source: Toxins (Basel). 2021 Dec 13;13(12):896. doi: 10.3390/toxins13120896 (PMC8706384; doi:10.3390/toxins13120896)
Supplement: Supplementary file 1 [file toxins-13-00896-s001.zip]

Archive with 1 entries (1 files):
- toxins-1429060-supplementary.pdf
